# Supplementary material for: OsCAF1, a CRM Domain Containing Protein, Influences Chloroplast Development
Source: Int J Mol Sci. 2019 Sep 6;20(18):4386. doi: 10.3390/ijms20184386 (PMC6770308; doi:10.3390/ijms20184386)
Supplement: Supplementary file 1 [file ijms-20-04386-s001.zip › ijms-556104-SI/Supplementary/Supplementary Table1.xlsx]

## Sheet: Sheet1
Primers for OsCAF1:Cas9 vector construction
CAF1-g1++	GGCAAAGCCCAGTACCCCATCTCA
CAF1-g1--	AAACTGAGATGGGGTACTGGGCTT
CAF1-g2++	GGCACTGGACGCCGCTTGGTACCT
CAF1-g2--	AAACAGGTACCAAGCGGCGTCCAG
Primers used for qRT-PCR
HEMA1-F	CGCTATTTCTGATGCTATGGGT
HEMA1-R	TCTTGGGTGATGATTGTTTGG
PORA-F	TGTACTGGAGCTGGAACAACAA
PORA-R	GAGCACAGCAAAATCCTAGACG
CAB1-F	AGATGGGTTTAGTGCGACGAG
CAB1-R	TTTGGGATCGAGGGAGTATTT
psaA-F	GCGAGCAAATAAAACACCTTTC
psaA-R	GTACCAGCTTAACGTGGGGAG
rbcL-F	CTTGGCAGCATTCCGAGTAA
rbcL-R	ACAACGGGCTCGATGTGATA
CHLI-F	AGTAACCTTGGTGCTGTG
CHLI-R	ATCAACATTCAACTCTG
CHLH-F	CTATACATTCGCCACACT
CHLH-R	TATCACACAACTCCCAAG
YGL1-F	TGGACAGTTGAAGATGTT
YGL1-R	GAATAGGACGGTAAGGTT
rpoC1-F	ATTAGACGCATGCAATTGGC
rpoC1-R	CAATGGGTCTTAATTCGGGAG
rpoC2-F	CAATTTACGCGAGGGACTTTCT
rpoC2-R	TGTAAGATATCCAGCATCCGCC
rpoB-F	TTTGGTTTCGATGTGCAAAAGC
rpoB-R	TATGGTCTAATTCCGAGCGGT
HSA1-F	AATCAGGTGACGCCATTGTTG
HSA1-R	GCATGTTTCATTGCAGTATGCA
HSA2-F	CAGCAAGGCTGAGATCAATGTG
HSA2-R	TGAAGAGTGTGCTTTCCATTGAG
Atpa-F	ATTGAATCTCCTGCTCCG
Atpa-R	CATATTACATCTTGCCCTTT
AtpB-F	TGAGAGGAATGGAAGTGATTGACA
AtpB-R	TCAACAGGCTCCCCAAGAAC
AtpE-F	CGGTTCTGTGGAGCGGTTT
AtpE-R	TGAGCTTCTTCCGGATCAATG
TRXz-F	TGTGAAGGTGGATACTGATGATGA
TRXz-R	GTCTTTGCTTTGATCTGGACTGAA
PsbA-F	ACTAGCACCGAAAACCGTCTTT
PsbA-R	CAGCGATGAAGGCGATAATAAA
OsActin-F	CGGGAAATTGTGAGGGACATG
OsActin-R	AGGAAGGCTGGAAGAGGACC
APX1-F	AGGTGCCACAAGGAAAGAT
APX1-R	TCAGCAGGGCTTTGTCACTAGGA
APX2-F	AAGATGCCACAAGGAGAGAT
APX2-R	TCCGCAGCATATTTCTCCACCA
SODA1-F	ATCTGGATGGGTGTGGCTAGC
SODA1-R	AGTACGCATGCTCCCAGACATC
SODB-F	TCCGCCGTATAAACTTGATGCCCT
SODB-R	TGGGTTGCCGTTGTTGTATGCTTC
CatA-F	CAACCGCAACGTCGACAACTTCTT
CatA-R	TTCACCGGCAGCATCAGGTAGTTT
CatB-F	GCTTGCTTTCTGCCCAGC
CatB-R	TTTGGGCCAAGACGGTGC
CatC-F	AGAAGGTGGTGATTGCCAAGG
CatC-R	TCTCTTGATGAACCGGTCTTGC
OsCAF1-F	CAAGGCGACCCTCAAGAC
OsCAF1-R	TAGCTGCTGGCAGACATT
OsCRS2-F	CGCTGCTCGGAATAGGTT
OsCRS2-R	CCGTTGAAGACGCAATACAC
Primers for vector construction
P580-OsCAF1-F	GACAGCCCAGATCAACTAGTATGGCAACTAGCCACCTCACCTC
P580-OsCAF1-R	CCCTTGCTCACCATGGATCCAGCCAGTAATTTAGCAAGTTCATCTAC
BD-OsCAF1-F	CATGGAGGCCGAATTCATGGCAACTAGCCACCTCACCTCTC
BD-OsCAF1-R	GCAGGTCGACGGATCC TTAAGCCAGTAATTTAGCAAGTTCA
AD-OsCRS2-F	GGAGGCCAGTGAATTCATGTCGCTTGCCGTGGCCACTCCCG
AD-OsCRS2-R	CGAGCTCGATGGATCCTCAAACACTGTGGAACTTGTACTTC
BD-N-OsCAF1-F	CATGGAGGCCGAATTCATGGCAACTAGCCACCTCACCTCTC
BD-N-OsCAF1-R	GCAGGTCGACGGATCCTGTGAGAGGCTCCCCGAGGACCTCC
BD-M-OsCAF1-F	CATGGAGGCCGAATTCAAGGAGGAGGTCGACGAGCTCGTCA
BD-M-OsCAF1-R	GCAGGTCGACGGATCCTCTCCACATCAGTATATGTTCAAAC
BD-C-OsCAF1-F	CATGGAGGCCGAATTCGGAAATGATTGGAAATCATCCCTTC
DB-C-OsCAF1-R	GCAGGTCGACGGATCCTTAAGCCAGTAATTTAGCAAGTTCA
